# Supplementary material for: Evaluation of the Diagnosis and Antibiotic Therapy of Sepsis in the Emergency Department: A Retrospective Observational Study
Source: Biomedicines. 2025 Jun 26;13(7):1566. doi: 10.3390/biomedicines13071566 (PMC12293071; doi:10.3390/biomedicines13071566)
Supplement: Supplementary file 1 [file biomedicines-13-01566-s001.zip]

Archive with 1 entries (1 files):
- biomedicines-3642389-supplementary.pdf
